# Supplementary material for: Evaluation of the Effect of Transcatheter Aortic Valve Implantation in Patients with Severe Aortic Stenosis on the Concentration of the Fatty Acids Involved in Inflammation
Source: Metabolites. 2025 Nov 29;15(12):774. doi: 10.3390/metabo15120774 (PMC12734766; doi:10.3390/metabo15120774)
Supplement: Supplementary file 1 [file metabolites-15-00774-s001.zip]

Archive with 2 entries (2 files):
- Table S1-1.pdf
- Table S2-1.pdf
